# Supplementary material for: Prospective multicenter study using artificial intelligence to improve dermoscopic melanoma diagnosis in patient care
Source: Commun Med (Lond). 2024 Sep 11;4:177. doi: 10.1038/s43856-024-00598-5 (PMC11387610; doi:10.1038/s43856-024-00598-5)
Supplement: Supplementary file 4 — Supplementary Data 1 [file 43856_2024_598_MOESM4_ESM.xlsx]

## Sheet: Tabelle1
Lesion characteristic	n = 1910	%
Type
Melanoma	750	39.3
Nevus	885	46.3
Other	275	14.4
Melanoma subtypes	(n=750)
Superficial spreading	339	45.2
Other	219	29.2
Nodular	64	8.53
Lentigo maligna	64	8.53
Acral lentiginous	24	3.2
Combined forms of melanoma	19	2.53
Unknown	12	1.6
Nevoid	3	0.4
Desmoplastic	3	0.4
Spitzoid	3	0.4
Nevus subtypes	(n=885)
Dysplastic/clark nevus	412	46.6
Others	371	41.9
Blue nevus	43	4.86
Acral nevus	32	3.62
Spitz nevus and variants	12	1.36
Combined nevus	9	1.02
Other	4	0.45
Recurrent nevus	2	0.23
Other subtypes	(n=275)
Benign keratosis	82	29.8
Others	81	29.5
Basal cell carcinoma	62	22.5
Actinic keratosis	22	8
Squamous cell carcinoma/spinalioma	11	4
Vascular lesion	9	3.27
Dermatofibroma	8	2.91
Location (grouped)
Posterior torso	576	30.2
Lower extremity	361	18.9
Anterior torso	344	18
Head/neck	333	17.4
Upper extremity	236	12.4
Palms/soles	35	1.83
Oral/genital	19	0.995
Unknown	6	0.314
Diameter (in mm)
<=3.00	180	9.42
3.01-6.00	481	25.2
6.01-9.00	290	15.2
9.01-12.00	378	19.8
12.01-15.00	195	10.2
>15.00	386	20.2
Hospital
Hospital 1	567	29.7
Hospital 2	265	13.9
Hospital 3	66	3.46
Hospital 4	215	11.3
Hospital 5	106	5.55
Hospital 6	176	9.21
Hospital 7	176	9.21
Hospital 8	339	17.7
Pigmented lesion
Yes	1817	95.1
No	51	2.67
Unknown	42	2.2
Technical domain
Setup 1	898	47
Setup 2	321	16.8
Setup 3	352	18.4
Setup 4	339	17.7
Dermatologists’ confidence rating
1	36	1.88
2	119	6.23
3	748	39.2
4	578	30.3
5	429	22.5
