# Supplementary material for: Prospective multicenter study using artificial intelligence to improve dermoscopic melanoma diagnosis in patient care
Source: Commun Med (Lond). 2024 Sep 11;4:177. doi: 10.1038/s43856-024-00598-5 (PMC11387610; doi:10.1038/s43856-024-00598-5)
Supplement: Supplementary file 5 — Supplementary Data 2 [file 43856_2024_598_MOESM5_ESM.csv]

t-SNE-1	t-SNE-2
84.90481	-5.7330046
84.88324	-5.7170725
84.88286	-5.728103
85.83746	-2.9042196
85.8349	-2.8968577
85.8424	-2.895426
5.969383	42.716103
4.1592126	43.38788
14.015386	32.873642
9.71973	29.366163
12.758253	31.62044
12.431694	32.92464
51.969036	-10.126863
51.98068	-10.178282
51.96542	-10.123622
51.758846	-9.152053
51.765644	-9.178553
51.766315	-9.167287
50.61362	-36.370785
50.57271	-36.49464
52.23561	-35.700497
52.35334	-35.40331
52.345425	-35.631973
50.645184	-36.56238
-75.05631	-2.3414574
-75.14467	-2.4396727
60.876	-13.639695
56.86151	-7.4544363
-85.55996	4.017075
-86.40545	5.7972884
51.169945	21.890766
51.152187	21.899012
51.15358	21.896479
53.572536	31.232874
54.27594	31.405218
53.728855	30.15681
58.32239	-4.797405
57.453766	6.4027505
58.782486	-5.104583
66.15733	11.853833
60.06695	-12.979727
60.065044	-12.944088
56.154305	-12.692284
56.113037	-12.673554
56.002846	-12.53907
52.55429	-4.2161984
51.826065	-4.4434433
51.77431	-4.463281
-54.337452	-50.492035
-54.338554	-50.298412
-54.341045	-50.529873
-67.21052	-13.878552
-66.549164	-14.073306
-66.69846	-13.781925
-48.093323	14.303137
-50.75773	8.655216
-16.336601	6.485299
-48.53914	11.07281
-47.773884	14.608655
-47.747147	14.727011
-60.64089	-32.59374
-60.633625	-32.60238
-60.632816	-32.609985
-51.888153	-54.146008
-51.879147	-54.15966
-51.870716	-54.186977
-73.121765	-8.495992
-75.49917	-7.351976
-72.245384	-4.0707536
-67.43167	-31.370243
-67.42981	-31.370615
-67.42798	-31.370176
-76.26784	-1.0110074
-78.130264	1.1781272
-78.128174	1.1882285
-83.93692	2.700163
-83.94006	2.8247273
-84.07887	2.4114397
3.3388326	82.104675
3.7973535	82.346855
3.6546695	82.296364
-62.280075	7.3020687
-63.08612	8.212119
-63.053757	8.279486
8.744068	83.10003
8.804957	83.135704
8.673844	83.0479
31.266443	14.719993
33.97619	32.454155
4.3480754	47.837376
-89.688835	17.196035
-89.69824	17.196236
-89.70936	17.163586
-60.627636	16.76923
-60.9279	20.534513
-66.84789	7.7037354
1.7492026	82.052284
2.5054796	82.60113
2.4875977	83.06535
-57.459007	9.589379
-59.604477	7.9359303
-59.397892	7.9293365
-74.6965	-1.9921987
-73.929924	-1.3459452
-72.35166	1.1559272
-85.38839	6.0530553
-85.17293	5.3833323
-85.15563	5.651658
-79.701546	-3.9013817
56.088196	-2.6919582
-78.91295	-3.9558885
-79.2964	-4.0857935
58.789635	-14.024668
-79.611885	-4.007454
-73.98699	0.90676135
-73.70341	1.1541069
-73.941216	0.9980664
-87.620224	6.8484063
-87.62375	6.9350224
-87.685234	6.9882336
56.69209	-16.00699
56.780773	-15.993669
56.703434	-15.957945
56.11063	-3.5144572
56.52406	-3.7870061
56.305	-3.620098
56.341816	-14.351991
56.808315	-14.284225
56.582554	-14.268067
55.94475	-4.6750193
54.46217	-4.4176536
54.40225	-4.456229
52.47661	25.470552
53.175426	-1.2829963
55.492348	-17.283365
54.79003	-18.079472
54.781906	-18.098358
53.339115	-1.4375666
56.52667	-13.075776
81.27055	19.603662
81.275116	19.605944
81.261154	19.570593
80.79421	18.215345
81.29534	19.665741
58.336662	-14.947165
59.848316	-14.278528
59.516018	-14.435809
55.35101	-3.367088
58.028427	-4.7421837
55.293625	-3.2457526
51.388767	-24.265726
50.869522	-23.306
50.753506	-23.854403
50.502148	-23.96666
50.87174	-23.180986
50.444374	-24.001968
52.882385	-33.036304
54.716576	-13.637907
54.744892	-13.600163
52.355267	6.149581
72.03674	10.442411
52.35566	6.1291933
82.31356	-25.11401
51.458023	24.73056
51.456917	24.733147
82.25776	-25.248917
51.719765	24.896763
51.72664	24.835827
58.45188	-22.507818
59.633564	-21.803045
60.811237	-21.842176
55.57297	-7.3278723
55.437263	-7.1663914
55.47059	-7.2770705
-39.241234	-36.686497
-48.516235	-20.795668
-48.13176	-42.582195
-48.223087	-43.32623
-48.177776	-43.413334
-48.205563	-43.297718
53.331932	-33.858223
53.25294	-33.847282
53.12585	-33.87989
49.05846	-30.166246
49.071636	-30.196476
49.07293	-30.182486
55.685432	-39.053593
28.59766	-63.715504
28.598152	-63.717834
28.609125	-63.74666
29.984571	-70.71937
29.982632	-70.72035
-56.005577	5.636668
-58.920105	2.299749
-45.144882	-19.26579
-77.88989	20.565413
-76.19741	19.209461
-78.304665	20.146704
14.350121	-59.86
14.52504	-59.825325
14.556813	-59.817616
12.639354	-60.119053
12.629697	-60.119987
12.626635	-60.11843
-57.694065	-17.96882
-72.60847	4.44997
-66.22553	-9.488769
-57.699795	-17.991968
-72.70273	4.327676
-66.21034	-9.511278
50.66897	-34.51905
50.664734	-34.505745
50.66691	-34.495438
49.715214	-34.568233
49.775227	-34.54824
49.885143	-34.434906
60.182926	-15.184544
56.214844	4.007855
66.55759	-6.192207
55.67888	0.17351702
54.120472	12.393127
55.763954	2.2754698
46.97077	5.9807057
46.973503	5.9877944
46.98292	5.9961505
47.215282	6.2569675
47.216087	6.256673
47.187794	6.234173
50.320686	28.14609
50.338562	28.275295
50.264572	27.774624
49.597607	26.21306
49.541313	26.305052
49.588688	26.498075
58.842003	25.02218
58.842033	25.033836
58.841187	25.00237
54.652615	28.956726
54.65212	28.878141
54.941154	28.83753
31.540457	-63.590637
31.282822	-64.42184
30.749374	-64.84023
31.571632	-63.630013
36.94827	-61.259842
36.74533	-61.142548
57.85233	-22.629747
56.771652	-17.061085
57.149895	-18.78655
56.79279	-4.047399
54.629036	-5.046209
54.385624	-2.5078852
85.94222	15.434126
85.940765	15.437243
85.94453	15.435916
83.71522	15.09952
84.17915	14.755191
65.610794	37.913628
52.80982	-34.189617
52.820324	-34.19352
52.827732	-34.211082
49.077957	-32.845966
49.063194	-32.82916
52.75481	34.375275
-77.74317	-7.8867536
-70.50154	-6.9934373
-69.368454	-6.424365
-74.168655	-6.30919
-69.39194	-6.392524
-73.017876	-6.4945498
52.22464	-16.647043
52.23106	-16.636936
62.940334	8.903662
52.037724	-16.500261
52.36695	-16.739017
52.808506	-16.94451
53.89478	-27.717268
53.69159	-27.808159
53.67918	-27.811459
53.5282	-27.906975
53.501972	-27.908854
53.521927	-27.896175
75.48227	27.374102
78.25917	24.101591
78.238396	24.152264
74.2562	33.413162
74.033424	33.580673
74.11227	33.52068
-53.1654	22.149137
-53.144524	22.151941
-53.150166	22.155432
-46.616188	11.881026
-46.627056	11.871597
-3.532308	3.727894
-79.38828	-8.732623
-79.62832	-8.180441
-58.76063	-28.51954
-88.38058	5.2699943
-89.62713	11.533238
-86.686134	22.398987
57.782543	-14.267792
62.715332	-13.458744
63.333923	-5.259625
63.44155	-5.1523
79.47336	0.5631983
55.870285	-1.1221012
48.764442	-36.138245
48.76493	-36.15251
51.06906	-35.06601
49.103348	-35.849854
49.164467	-36.438755
48.911457	-36.1735
18.523384	-26.946604
-29.980562	30.247269
-13.565716	5.5532637
21.663351	-21.295906
-51.06592	-13.035219
-43.6998	15.387439
-22.88634	-69.119156
-22.86771	-68.09476
-22.807743	-69.50862
-22.799517	-69.57181
-22.84676	-69.36371
-22.88952	-69.17877
33.940216	-64.680824
-2.483901	74.55078
33.878143	-64.64483
33.225967	-64.522484
33.21718	-64.52168
33.21674	-64.5223
12.24234	-51.536636
11.241014	-35.92554
31.674343	-20.897722
12.310404	-51.593266
12.286752	-51.581596
12.273815	-51.5698
87.27213	-16.594072
87.35201	-16.519453
87.354416	-16.516136
87.17432	-16.64909
87.17263	-16.651087
87.16806	-16.654942
61.124767	-3.1381876
61.210644	-3.1582406
76.59681	18.41773
71.4098	0.030479323
71.41179	0.07361123
71.40897	0.070696004
-73.89389	-2.351423
-73.62426	-2.2624831
-73.82279	-2.3438737
-73.197266	-2.144537
-73.256424	-2.1593747
-58.7148	25.43966
-85.514725	4.378597
-59.512547	26.669228
-85.353806	4.084676
-74.35337	0.33801836
-58.790333	25.41966
-74.11683	0.41911978
77.75629	-20.071432
77.27971	-20.20236
77.76144	-20.43938
72.25174	-20.459145
72.43389	-20.476114
72.545074	-20.752802
-9.155333	-59.909035
-66.67908	1.9796555
-47.302082	-37.543167
-9.158345	-59.91464
-76.04576	1.845993
-47.261208	-37.578835
78.45525	-16.642488
78.44693	-16.635977
55.290096	30.2524
78.02496	-14.872298
78.03445	-14.896713
55.594654	30.252844
-54.270397	12.181489
-54.26775	12.179237
-54.268475	12.1666
84.557205	-4.2001586
84.5589	-4.230658
84.5528	-4.2001977
-38.150314	-42.443317
-88.23026	13.957555
-86.368744	7.8511033
-58.73107	12.009833
-64.120544	17.687786
-66.43127	5.115977
83.47706	-17.335749
83.458565	-17.350477
83.462296	-17.350756
83.95302	-17.160109
83.93144	-17.169298
83.867905	-17.223341
81.10199	-13.39918
81.13804	-13.186158
81.13738	-13.137899
78.01356	-5.6434283
78.04874	-5.60372
78.05029	-5.6143765
83.734245	-11.786979
83.73415	-11.800029
83.74491	-11.800202
85.341995	-11.619452
85.38006	-11.626434
85.386635	-11.625622
-13.573887	-49.631943
-13.523398	-49.614677
-13.523524	-49.613014
9.3529415	-5.418412
9.360651	-5.3988976
9.354642	-5.417192
51.21891	-38.097298
51.21138	-38.100292
51.21526	-38.101738
51.969444	-36.291775
51.97705	-36.1942
51.971462	-36.16696
80.21878	-22.773577
80.20059	-22.751192
55.257874	30.379335
81.021904	-21.895441
81.032684	-21.879934
81.028015	-21.876911
75.350555	-25.035723
75.337006	-25.02697
75.27846	-25.040693
74.420364	-25.041864
74.47767	-25.06913
74.4767	-25.070393
45.204933	-35.233578
45.20373	-35.230602
45.21	-35.233917
54.254875	-49.924618
54.246674	-49.93563
54.256145	-49.924057
51.87686	-50.790047
52.12064	-50.348778
52.1438	-50.343975
53.065113	-35.616776
50.444485	-51.038166
53.342266	-36.60337
79.4521	-24.993706
79.54092	-24.926643
81.27187	-23.35509
81.8234	-23.083355
81.843834	-23.094553
81.880424	-23.08079
78.707664	-21.189697
78.68545	-21.18661
78.6652	-21.155853
73.671005	-19.559315
73.54859	-18.586136
73.63223	-19.626383
78.024895	-21.631998
75.68692	-20.31979
75.699356	-20.351664
74.24954	-20.507326
74.25985	-20.507442
74.264755	-20.505613
80.4348	-16.45127
80.44971	-16.468775
80.45238	-16.47438
76.790405	-10.965068
76.791824	-10.96703
76.78725	-10.956943
81.87151	-11.440364
81.54919	-11.939401
81.765854	-11.728562
81.540764	-4.438011
81.676056	-4.567129
81.638756	-4.516039
76.51351	-21.409422
76.82489	-21.662382
76.704636	-21.805626
70.04041	-15.407292
69.862076	-16.336424
69.86627	-16.343624
50.90249	-38.8327
30.673162	-66.130196
30.63731	-66.2138
30.802797	-65.589584
30.770037	-65.67915
30.789436	-65.62514
83.6515	-14.324964
83.85546	-14.185616
83.86601	-14.184882
84.80009	-13.877597
84.80857	-13.879379
84.80363	-13.882768
-54.895058	-46.389572
-52.318764	-41.047844
-50.254436	-17.27475
-42.700638	7.4119267
-44.86777	29.580997
-41.918385	-9.994867
76.69807	-20.453894
76.81052	-20.638016
76.783	-20.555454
72.10459	-19.344551
55.621773	24.046267
72.026924	-19.268682
65.75872	-4.8275704
54.26363	27.316944
65.764	-4.8251643
51.520466	9.537841
51.460148	9.627149
51.51633	9.543673
76.94355	-27.302681
76.907845	-27.256931
76.9601	-27.337433
73.563484	-26.340755
73.49293	-26.305468
73.51743	-26.32887
-79.07197	16.12945
-71.55953	23.780151
-71.55389	23.773005
86.267525	7.115443
86.28536	7.0895133
86.26254	7.1192436
37.399574	-61.2889
37.402615	-61.280502
66.68984	-22.654495
61.66837	-22.148172
61.581806	-22.087778
61.58145	-22.090017
61.027664	-31.225372
61.09907	-31.1189
61.09183	-31.093552
50.02424	-55.93397
50.003395	-55.943832
50.00434	-55.94527
69.90231	-30.105534
69.92141	-30.102598
69.92255	-30.10511
71.891335	-30.687145
71.89361	-30.688118
71.89094	-30.6871
64.17713	-18.316772
65.829735	-19.337807
65.00197	-19.016191
60.827564	-27.124458
60.318176	-26.944633
60.259674	-26.922157
77.11219	-25.126457
77.19407	-25.176746
77.214836	-25.18607
73.48275	-21.138647
73.12545	-21.191235
73.178825	-21.658176
-33.3011	46.74312
-32.35774	45.5577
-32.52107	44.758774
-33.36236	46.845943
-32.48386	44.871887
-33.424843	46.981678
69.76308	-18.756065
69.76206	-18.754148
74.48938	-21.547401
76.652565	-23.050724
82.65959	-20.73191
82.6593	-20.727757
66.3134	-9.342118
65.65122	-8.822925
65.82871	-8.951514
66.70736	-19.263807
66.67954	-19.22582
66.69018	-19.233454
11.175479	-35.899193
11.028591	-51.20868
11.2218275	-51.278503
-56.95045	-2.2478664
-56.945354	-2.2532613
-56.941055	-2.258334
71.29478	-22.960821
71.29722	-22.962578
71.222694	-22.94259
69.55503	-22.235456
69.57946	-22.246544
69.51661	-22.219948
-80.36326	5.561406
-80.375465	5.2818832
-80.395515	5.2205386
-70.790955	-5.0939026
-70.684044	-5.0425534
-70.55636	-4.971086
-86.15588	13.513157
76.46506	-24.27632
76.48025	-24.336475
71.18312	-20.617413
71.13653	-20.614187
71.23453	-20.651358
-85.80918	5.4526167
-59.589752	26.76318
-85.12317	3.8581848
-74.42086	0.17001915
-58.705	25.457718
71.156105	-27.089691
-1.7218317	42.74025
2.4928834	73.97633
-0.47685814	16.850113
-62.80516	31.587864
-42.50899	42.662033
-60.653156	19.925615
52.42221	-34.848625
52.33945	-34.695576
52.426357	-34.98446
48.965366	-33.466488
48.9621	-33.397682
48.948418	-33.437107
75.108925	-29.909178
75.16252	-30.866102
75.46	-30.46001
71.76042	-27.224874
71.3666	-26.600864
71.387085	-26.60074
79.42439	4.9135823
79.33451	4.955086
79.508575	4.9688835
79.64334	4.6906385
79.720634	4.726469
79.70576	4.7359543
-75.428	-5.7601805
51.58365	-32.370335
52.684456	-33.065845
50.686302	-31.798592
50.725933	-31.811823
50.675423	-31.799046
66.67549	-18.938578
66.956726	-19.066122
68.47524	-8.526806
67.73057	-19.40608
63.546192	-1.541041
67.51218	-5.542618
76.386	-27.151691
76.09659	-26.882109
76.22877	-26.991333
74.22168	-26.506056
74.22077	-26.512632
60.792046	1.7388674
76.22065	-19.370827
71.22732	-18.88363
76.170456	-19.081947
61.80339	-15.161045
61.80913	-15.177305
61.778534	-15.17224
82.57038	5.5371814
82.586945	5.51082
82.58391	5.5156713
82.48517	5.675683
81.5538	6.638021
81.62014	6.600296
77.13011	-23.136442
76.69301	-23.16082
76.64166	-23.04425
82.28342	-7.594351
82.27341	-7.556495
82.27741	-7.52436
66.74899	-23.055784
74.236	-30.673115
76.38403	-30.709608
68.00175	-24.731201
67.95142	-24.67409
67.959236	-24.67732
76.11831	-29.380144
76.156876	-29.333878
76.17186	-29.309563
70.8756	-28.20664
70.62788	-28.20163
70.902016	-28.26182
85.26208	14.329295
85.211205	14.312844
85.21322	14.328633
85.13254	14.30888
85.07714	14.323448
85.078224	14.326791
88.22852	-12.798416
88.22979	-12.794588
88.231735	-12.792474
88.24323	-12.78104
88.25103	-12.77392
88.25153	-12.781593
-74.05243	-2.2433763
52.119545	-36.919937
52.118343	-36.893772
78.77958	-22.701084
78.74874	-22.683231
78.7273	-22.631685
63.400585	5.196246
57.024937	23.924608
63.4292	5.137129
67.52634	-11.308753
67.531006	-11.29923
67.53246	-11.321563
80.50213	-5.3390803
80.6822	-5.9690566
80.673645	-5.888398
73.695755	11.956177
55.982418	30.478195
73.707405	11.852234
64.310776	-18.823973
64.274704	-18.849081
64.38193	-18.8333
69.10354	-26.566015
69.15432	-26.582966
69.15063	-26.5866
-55.028343	-11.83043
-54.479187	20.704386
-68.9334	4.266667
-68.37505	4.3400745
-62.640717	14.334388
-62.523357	15.36172
55.43582	-39.332603
55.77215	-39.16119
55.77068	-39.16031
58.36205	-38.14457
52.765003	33.999084
58.374527	-38.126675
81.335754	-15.197844
55.42577	30.684214
81.338684	-15.150633
81.412834	-14.654949
81.411995	-14.593277
81.415596	-14.639693
77.9272	-23.794771
54.781647	29.19993
78.036514	-23.5467
73.740746	-15.520006
73.769135	-15.477056
73.68673	-15.153795
79.57494	-18.878843
80.48154	-19.17807
80.478874	-19.178513
75.131966	-14.564354
75.13013	-14.537897
75.133446	-14.524859
72.2551	-17.705706
72.39189	-17.627811
72.40354	-17.68526
70.29056	-13.464641
53.766685	26.495113
53.7358	26.412556
65.00302	18.423536
72.88096	25.396769
60.92475	14.472715
65.002106	18.579844
60.417477	35.93939
72.76262	25.521404
81.953835	-26.064405
81.98605	-26.066662
81.98916	-26.021614
74.388214	-24.794638
82.10081	-25.8172
74.7597	-22.532486
78.53331	-11.8474045
78.81622	-12.0175295
79.043625	-12.025383
79.400246	-13.202498
71.15952	13.904865
79.537575	-13.21448
85.46731	-9.468037
84.628746	-9.56125
85.92878	-9.286915
86.088264	-9.193904
86.45548	-8.94616
86.42353	-8.962885
73.92111	12.43714
54.715614	-12.456759
55.186413	-12.982389
72.15788	13.037839
52.803394	-4.247423
53.805576	-4.686683
75.596375	-27.932255
75.63629	-27.977348
75.77923	-27.92679
73.251305	-27.621223
72.96353	-27.555313
72.88234	-27.591421
-54.86995	-50.970867
41.588066	-58.27043
41.579567	-58.278423
41.3928	-58.3565
41.387615	-58.357563
41.38216	-58.35684
-24.179785	-59.983913
34.552444	-61.659557
34.5508	-61.654415
34.510372	-61.642372
34.513485	-61.644238
34.511585	-61.643456
-65.70296	0.17294684
-65.77374	0.06334648
-66.46958	0.4238267
-65.65982	0.22179252
-65.81557	0.14511195
-65.71379	0.19414094
51.56431	-33.383915
51.521976	-33.34602
51.56154	-33.299458
50.01451	-33.0238
50.094963	-33.003067
50.133804	-33.028526
8.75752	-23.632587
8.776056	-23.59832
-3.8938298	-2.7140174
17.223593	1.986675
17.217682	1.9659951
17.21558	1.9163418
-85.13136	26.369953
-85.20714	26.337347
-82.12953	27.074442
-57.870018	16.17226
-58.519768	17.702738
-59.352962	18.595524
-56.55506	12.186743
-56.55485	12.186226
-82.921394	16.466782
-62.50761	29.152817
-62.508114	29.15033
-56.64696	12.019848
-63.093773	32.064117
-63.077164	32.059612
-63.122787	32.08086
-67.81334	32.10775
-67.82132	32.108086
-67.83301	32.105206
-84.016464	3.6116319
-83.96862	3.3277166
-85.366356	3.065031
-78.16481	-0.07948571
-77.97841	-0.06825275
-78.01374	-0.06764488
-84.705246	3.9538226
-85.69537	4.091046
-85.97298	3.7457519
-74.60568	-3.157561
-74.47176	-3.0159996
-74.47388	-3.009676
58.133278	-15.678362
56.186996	-15.221795
57.36407	-16.049269
51.894123	24.484257
57.094585	7.6128488
53.168148	26.048702
79.00443	-26.076324
79.04678	-25.96046
79.07533	-26.05799
79.53071	-26.491714
79.53903	-26.489447
79.55022	-26.489445
54.748272	-16.149742
60.229877	-13.570196
56.26479	-15.933944
58.97241	-5.2912555
58.938618	-5.2831335
55.36231	-3.409919
26.611172	-1.314108
26.783442	-1.0013806
26.510319	-1.4578001
-6.5124784	-52.172344
-11.985513	-55.550415
-12.001259	-55.546757
-69.84586	-11.530422
-74.00613	-14.20044
-74.012726	-14.140275
-75.513115	-10.115246
9.848511	-56.652527
-74.020004	-14.14441
59.42131	-14.413992
57.545483	-14.972383
57.736053	-14.353432
63.498333	-5.118965
57.21076	7.68686
69.05577	-0.2391117
55.056362	-4.0031757
54.98546	-3.1625626
54.939255	-2.9629748
58.908047	-14.404442
60.065605	-14.258526
57.702213	-14.825289
72.58756	21.470406
72.62496	21.451601
73.59762	20.812473
62.976635	23.40678
62.96779	23.397947
62.960377	23.45714
59.061306	-18.064987
59.076283	-18.089424
57.615685	-8.41538
57.299843	-8.034152
49.38272	26.412327
57.222015	-7.856712
75.99067	-27.574091
53.76554	25.590178
76.100204	-27.682379
74.422066	-27.292162
74.1279	-27.565931
74.11649	-27.59938
-58.375134	16.242378
-60.9431	14.935059
-59.978188	14.386883
-66.11038	22.825798
-88.59924	16.16786
-66.18428	22.866268
-84.42644	17.6612
-50.238358	-44.573826
-50.22689	-44.580894
-40.087482	11.022313
-41.905838	-4.4794035
-41.891304	-4.449396
-73.001526	-5.8151536
-73.004524	-5.8689027
-71.84864	-6.110474
-79.58436	6.4230046
-79.91203	-3.768847
-79.348305	5.0095825
-57.332314	-21.049068
-21.336302	-46.47259
-21.331583	-46.471832
-32.934917	26.015745
-4.893106	-13.401224
-4.8876524	-13.397696
88.02257	-7.7876525
87.97033	-7.827307
87.965515	-7.8445153
88.58619	-5.545121
88.58421	-5.5567966
88.602486	-5.4737916
-61.588837	4.5739784
-57.92172	29.474339
-57.954647	29.462486
-78.563614	5.5670295
-58.069195	29.387497
-79.19822	6.4080696
-54.046425	-51.9748
62.853542	-30.655785
62.849636	-30.656445
63.289528	-30.469574
63.287827	-30.468811
63.275887	-30.47453
-33.243942	-50.94772
-1.4847404	-52.17611
-1.4776158	-52.176777
-34.126835	-50.020035
-34.114025	-50.031483
-33.35327	-50.902443
-53.89867	-18.279022
-53.878613	-18.299501
-53.88034	-18.298841
-47.388725	7.533398
-47.392723	7.513019
-47.39603	7.5148106
69.451965	16.417389
60.34675	23.089367
69.7453	16.198774
76.79884	5.9343143
52.432243	-29.101406
52.435707	-29.097168
42.35014	-11.790914
42.33076	-11.790843
42.299732	-11.790694
-51.140533	0.22673275
-51.136604	0.22537374
-51.168083	0.23952082
-89.760506	14.906099
-89.750595	14.901176
-89.72502	14.882776
31.099176	-64.83256
31.08	-64.88097
31.08079	-64.88237
-87.32525	0.9466962
-87.31937	0.94586277
-87.32598	0.9490945
-72.84506	0.21357474
-76.43716	-0.39279228
-76.46247	-0.38238212
-60.837955	13.961563
-62.19594	13.105038
-61.042133	14.2312155
-88.39826	16.09617
-87.330124	12.879357
-88.39099	16.015663
61.848804	-32.616085
61.839863	-32.529095
61.842617	-32.520447
55.52227	-33.454987
55.39568	-33.45775
55.331593	-33.459084
51.330196	-38.57707
80.47194	-13.648319
64.43374	-23.569147
63.919807	-23.581598
63.893944	-23.576628
63.838673	-23.56874
-42.238853	-56.74708
-52.46799	-45.431587
-56.072712	-48.153126
-57.265514	-47.361607
-52.355713	-21.957232
-57.321888	-47.323406
79.58081	-18.049604
79.57326	-18.042208
79.575035	-18.036396
76.287346	-12.214558
76.31238	-12.252736
76.316086	-12.256251
7.6356263	32.652935
-22.436228	48.237785
16.402328	36.67255
13.5459385	18.76685
-49.30253	-6.2835755
-18.406645	22.871851
-59.49786	-21.229599
-54.19971	-10.881097
-59.484	-21.2068
-59.549297	-21.300919
-59.45964	-21.144316
-59.542255	-21.276096
69.78695	-27.817827
69.868034	-27.919025
69.6967	-27.896912
75.25098	-30.112593
75.21534	-30.148233
75.214165	-30.101152
77.6376	-25.197926
77.74245	-25.78536
77.73796	-25.835964
74.48673	-22.369064
74.505905	-22.447477
74.50601	-22.436138
66.69662	-22.719866
66.66913	-22.738745
66.64273	-22.693184
62.65307	-22.765219
62.60714	-22.743155
62.66776	-22.780252
-74.04075	-4.0260935
-74.65799	-4.1758366
-74.56152	-4.1712546
-82.50088	3.919832
-82.90248	3.784718
-83.063736	3.5266662
79.11639	-24.429932
79.05121	-24.438692
79.394684	-23.720068
74.58618	-19.162819
74.5425	-19.113705
74.558235	-19.106049
77.152534	-28.175566
76.96102	-28.063877
77.0827	-28.08457
74.09259	-27.750883
74.2215	-27.785564
74.16575	-27.820463
-18.60004	22.689823
-1.9321502	44.57113
-24.06442	30.192427
-18.848188	42.376675
-4.8347416	47.039436
-23.81594	29.257576
10.155418	78.528145
10.0096	78.461464
9.90202	78.41231
-8.282892	70.90996
10.892666	79.09277
10.612762	78.90406
17.752285	-2.5914867
13.527867	45.583717
13.554657	45.580116
13.474144	45.59756
13.5051365	45.607502
13.529585	45.62136
-37.156563	-30.995993
-37.18721	-31.038385
-37.22101	-31.096655
-25.66496	-28.776192
-25.607958	-28.661995
-25.639406	-28.664446
16.519957	50.19442
16.545572	50.14149
10.541499	54.28722
16.184288	50.967396
24.574125	28.150518
-13.413199	44.193256
-0.697613	4.456993
-0.25186196	4.582131
-0.07237895	4.6657033
-1.4729408	4.1183205
-0.064185776	4.6576667
-0.208421	4.621127
7.6586347	-26.080835
7.6594734	-26.078976
7.7162766	-26.113035
7.713302	-25.8911
7.7955337	-25.583662
7.7227025	-26.093233
-14.044711	59.928123
0.28400162	61.05101
-1.5115963	60.464775
-2.3640924	62.84484
8.965312	41.884727
0.8601592	58.168976
73.11502	-3.93338
73.111115	-3.9222786
73.11298	-3.9265754
67.514435	-1.0901107
67.534225	-1.1126788
67.52991	-1.1126872
2.9911768	-52.292896
2.4260166	-49.01949
-19.744389	-57.76536
3.0107152	-52.18996
-19.749735	-57.769512
4.884244	-50.612503
-13.815602	0.8217512
-14.071399	2.398355
-14.0789175	2.3401048
-2.828696	-32.66372
-2.8338392	-32.639713
-2.982456	-32.369278
-23.118572	-27.157534
-23.154865	-27.540583
-23.095232	-27.619696
-10.081248	-27.494566
-32.134037	-32.102905
-34.562378	-30.165676
18.676186	-41.13935
18.660757	-41.255123
18.669695	-41.195477
18.481369	-42.381424
18.583723	-41.962456
18.528046	-42.24205
31.966011	16.483816
12.679265	-15.292118
-50.768627	-16.293798
25.830132	6.724965
-37.602535	-6.023671
15.783453	-22.871183
-1.616864	33.627678
-1.5965759	33.53505
-1.4484605	33.573143
-1.7154664	33.445583
-1.6969595	33.41762
-1.0480583	33.49506
17.428505	-13.212039
17.430304	-13.402871
14.477007	8.148475
14.400872	8.324738
17.377918	-8.984905
32.46868	-13.510715
-22.948156	27.59558
-35.06374	6.84158
-19.614998	18.774946
-18.819849	29.507639
-18.90685	29.414957
-18.795877	29.57922
-48.641575	-8.094736
-48.964516	-8.249241
-48.749245	-8.323701
-48.76774	-8.09472
-49.40864	-7.9223104
-49.415253	-7.924108
-7.2219086	46.340317
-7.2441497	46.311123
-7.27256	46.282185
-6.147692	46.339054
-6.16742	46.297184
-14.092707	35.17437
-20.740372	10.031073
-19.284586	25.278444
-25.743214	9.166915
-25.065588	2.547775
-24.83228	2.6588075
-32.58224	-25.860098
-30.203905	-9.955835
-30.17196	-9.735402
-30.224403	-9.857476
-31.130692	-11.358267
-31.145697	-11.287745
-31.142921	-11.256641
-43.23974	-30.15555
-43.246212	-30.312311
-43.233116	-30.282604
-43.542652	-29.027975
-43.805218	-29.368122
-43.83208	-29.556095
20.064411	-35.304024
16.287676	-44.037712
9.41652	-42.532562
17.401203	-35.05986
9.2221575	-21.66853
18.788866	-11.98645
-12.3175125	-36.99793
-12.925648	-35.429634
-38.234123	-29.345747
-10.646153	-39.318264
-12.726819	-36.15599
-14.407783	-35.89921
-8.3598995	11.212242
-3.6379328	9.993769
-8.431874	11.207209
-7.953802	11.591699
-4.574991	6.364992
-4.577592	6.3592424
-12.684216	8.086339
-16.277254	2.651543
-13.68111	1.0781807
-2.6549067	10.563417
-0.6569237	9.906558
-0.66126573	9.906398
-24.359552	52.33922
-24.549072	52.07359
-24.56203	52.083435
-24.469254	52.289856
-0.53665346	77.88138
-24.579319	52.254215
14.625287	-35.592644
14.583969	-35.701614
3.62941	-41.076595
25.199173	-29.489588
25.252893	-29.461037
25.217876	-29.477596
-37.703705	-1.3100115
-37.70513	-1.317043
-33.91052	-0.81643116
-27.713448	-21.477783
-27.705761	-21.477179
-27.274717	-20.82868
-16.298872	-31.128937
-19.450811	-23.095577
-9.8421955	-9.110936
-14.606265	-20.67643
-17.436218	-39.382313
-30.266214	-34.56611
-35.15959	5.053523
-28.08133	28.91947
-28.871382	27.509409
-36.51039	29.625498
-27.439425	32.296627
-27.710314	31.901484
-41.903526	-46.96145
-41.674007	-46.674526
-41.92384	-46.971542
-40.54007	-44.765297
-41.43956	-46.115093
-41.10161	-45.768948
-25.470821	-28.135561
-29.314806	-35.021465
-24.769909	-37.938484
-16.132414	-19.706495
-24.579353	-25.756145
-27.453915	-38.71548
-7.304659	54.881794
-9.491278	52.747223
-9.500294	57.53805
-8.551981	52.753258
-12.054874	58.01761
-18.000841	50.738773
-46.25537	-14.881919
-38.104412	-10.736975
-45.11879	-30.028856
-47.22041	-14.968649
-47.53459	-15.070914
-48.35429	-15.637298
10.834977	-44.884026
5.8940797	65.28824
5.846144	65.32479
10.843485	-44.88338
5.833823	65.35527
5.8167443	65.373375
6.204854	-59.134346
-13.527069	-37.024784
-13.44027	-36.76598
6.237574	-59.191715
6.368363	-59.32596
6.3016477	-59.408043
4.652941	-17.786707
4.5175657	-17.66761
5.7540083	-17.84704
5.8266997	-17.784897
5.7908096	-17.80621
6.1197553	-17.74093
-19.806473	-27.124537
-0.19678202	-50.21794
-19.811703	-27.120033
-19.754553	-26.18523
0.2509046	-51.03851
0.22482085	-51.00731
0.722189	-15.934238
-27.876076	-3.0333903
-26.912098	4.8735185
-27.970022	-3.2772355
-39.34775	-11.260824
-30.03742	0.19134127
15.0026655	-15.271953
-7.9100876	-49.692
3.081342	-41.14663
16.033497	-23.531658
16.436436	-9.5291395
16.31508	-9.456081
-21.244	-41.53535
-15.257612	-14.03084
-23.741232	-29.52431
-23.204676	-29.124298
-20.571373	-41.63052
-23.593493	-29.493923
1.3453851	74.32774
-0.18299091	77.78117
-0.34063926	75.89516
-31.85152	24.72613
-31.986929	24.532896
-34.30533	22.859379
-21.523357	-29.982452
-52.072414	-28.602076
2.368646	-41.307434
-22.67996	-28.865543
-15.76134	-21.558424
-13.427896	-47.221867
-38.16685	41.114597
-6.382438	34.85853
-0.7097909	59.503605
-16.961739	67.532196
-16.938452	67.53544
-6.45547	60.094513
-30.030905	9.181497
-31.334068	10.358796
-31.487467	9.680572
-34.799168	3.8460655
-32.504772	6.2544184
-32.48338	6.280857
-2.0712674	74.12446
-2.1138508	73.986465
-2.1924977	73.74429
-1.8539577	75.16429
-2.331523	73.72999
-2.6061208	73.381096
20.087742	44.763783
19.914862	44.52326
19.88823	44.581448
20.679712	34.096386
19.866413	42.530872
19.887043	42.57707
31.720928	40.19785
31.730192	40.191624
31.732904	40.185234
33.3891	32.749454
33.34405	32.731335
31.768135	40.136948
16.49513	-34.65031
25.537655	-40.37813
5.1193256	-41.924824
25.52338	-40.36136
25.532164	-40.374783
25.530523	-40.376938
-30.501287	25.869442
2.9458582	39.542953
0.74944824	35.044273
-26.55084	36.87491
-1.002398	58.838406
0.74943215	35.04293
22.097752	-12.070828
22.063751	-12.142421
18.906897	-5.272943
22.078596	-12.0198765
30.33417	-13.092732
18.908754	-5.245227
4.7914343	-30.76102
4.7913837	-30.762287
-22.116653	-21.163149
-22.123278	-21.16886
-22.120728	-21.16348
4.7937136	-30.763386
-28.258179	26.939125
-28.171116	16.715145
-26.1289	34.87561
-26.189972	29.988043
-27.080145	28.8494
-28.390387	26.10639
12.255962	77.216965
13.233719	75.99314
12.312537	77.20631
13.278954	76.03666
6.9390635	78.1827
9.271885	78.39722
-46.0893	3.9568193
-45.526646	3.876851
-45.57968	3.876292
-7.543984	-17.854805
-46.079407	3.9622455
-35.91108	6.9679747
40.549664	-63.997536
40.511425	-63.81964
40.521915	-64.19584
40.607937	-64.22293
40.61906	-64.54521
40.60782	-64.544014
2.3780577	36.536453
14.485329	39.844143
-3.4519446	40.723103
13.6650915	39.721325
19.798107	27.548845
17.899904	31.57003
-20.001516	2.667825
-19.994926	2.6923149
-20.01261	2.6339018
-15.846623	-2.2034311
-15.855233	-2.2433481
-15.856002	-2.249878
23.428247	47.500214
23.624708	46.133247
23.621346	46.125233
23.905737	46.97769
23.808693	46.62831
23.676561	45.951538
37.069412	13.16763
37.070534	13.162021
37.07066	13.163483
33.823875	26.168133
33.820633	26.16923
33.81908	26.16978
-11.356257	54.899685
-4.3744845	60.77481
2.3815634	53.969402
7.994651	55.324356
7.994536	55.330402
-6.966827	66.345215
25.584707	54.764107
21.879309	52.028534
25.766977	44.492786
22.693579	52.059105
31.684423	40.89396
30.26426	29.150833
-12.607097	-35.56962
-12.718882	-35.65211
-12.789074	-35.684387
-10.683965	-40.387005
-10.621541	-40.241203
-10.595568	-40.148403
-5.2017627	55.179665
-5.206999	55.10689
-19.694155	33.30445
-19.703167	33.29769
-19.707571	33.34282
-5.2833443	55.07501
-33.730373	-6.9172935
-33.71998	-6.9062214
-33.736336	-6.8956103
-27.868694	-19.659403
-28.61528	-19.430323
-28.629229	-19.48772
-19.672688	45.629517
-7.329101	41.22028
4.1184506	57.076756
-7.4900365	41.373474
-1.5651712	69.568825
9.848791	61.75751
5.384541	-27.998095
5.3823094	-27.998016
5.3787956	-27.997515
7.708183	-39.79765
7.7059135	-39.794563
7.7065234	-39.791927
-5.6456	11.774535
11.875819	-3.1535373
11.828131	-3.0779636
0.941818	29.088518
11.816414	-3.063569
-6.075685	13.170261
-14.053593	41.544724
-14.049046	41.51279
-14.052559	41.49854
-14.062484	41.614975
-14.060484	41.613586
-14.046239	41.80223
-17.531723	-9.024376
-17.529945	-9.049643
-17.510725	-9.140097
-23.904577	-20.891869
-23.903992	-20.899748
-23.905626	-20.928707
59.350628	32.19012
63.759613	34.219673
61.243137	29.210133
65.23916	27.165245
70.21606	35.322655
63.885727	34.714813
2.22384	7.525183
2.0019078	7.066045
15.791567	-10.950436
17.08112	-32.50581
-2.0463536	-47.298504
28.6609	-27.35522
-5.7117925	1.7864026
33.72921	-29.526358
13.320122	-6.137095
32.18043	-13.334165
14.472157	-7.0622787
7.2083845	2.093731
26.067614	16.679514
27.205585	17.105995
27.37085	17.160341
26.205275	16.707796
26.800955	16.93685
27.441118	17.158384
36.48855	24.208239
36.308624	24.259941
36.331806	24.247522
36.32522	24.235945
36.354023	24.227747
36.713287	24.117218
58.045223	19.121765
56.946526	20.789104
58.47764	21.495066
59.531754	16.038485
59.43854	16.60184
61.20086	17.707869
55.975426	32.170734
56.58022	28.420622
54.282776	30.714941
57.421696	28.806862
55.418884	30.821724
56.218422	31.182688
13.459464	27.876001
13.052263	27.227716
13.021633	27.121958
1.4826045	12.228308
1.4820886	12.242522
1.4862992	12.218726
2.0784714	47.453922
0.89928627	46.897068
2.0734534	47.472454
2.1024537	47.672928
-1.8796833	54.234795
1.4181582	46.70666
-9.17351	62.420063
-10.686109	65.175804
-8.257225	63.465366
-9.685948	62.38269
-11.392351	62.637245
-8.793753	63.057434
-16.549814	-18.347387
1.4478223	-32.213017
-17.69595	-18.194607
-16.636118	-18.255438
-8.304665	-32.24265
-22.519978	-24.493773
69.08611	19.856588
71.17414	27.473158
67.797585	28.887323
75.27731	16.856993
75.944885	11.906588
75.24296	13.753615
-6.136307	13.065198
-3.358947	7.4848943
2.793336	27.981956
-6.0470076	12.907914
5.899425	-34.913292
12.038993	-28.495102
23.025824	-15.133969
37.93369	2.274857
37.930023	2.2783332
22.994518	-15.697355
22.997719	-15.731579
19.6237	6.4760985
5.597181	72.95827
5.5521345	72.99363
5.5540633	76.384094
4.82462	78.189575
3.9756584	78.017845
5.046545	78.29034
20.177809	57.392067
20.490904	48.029076
27.370333	43.8223
24.490374	57.980667
22.992002	55.444202
26.8083	42.71084
24.208838	-44.172695
21.904514	-37.110577
23.282118	-20.811579
24.220072	-44.13609
21.253271	-18.058323
23.199734	-20.292505
61.98989	36.347363
61.8163	29.0409
63.225224	31.007315
61.298813	31.054888
66.50827	24.313515
63.578365	26.458746
18.62107	38.014065
-0.11182677	43.106186
18.857641	32.848476
39.59322	-6.916638
25.977802	33.935486
20.740383	30.73445
-19.23019	10.695923
-17.992514	11.526114
-18.02603	11.495545
-20.732208	-5.8019476
-20.901707	-5.835591
-15.265547	-18.027388
63.924374	39.734375
62.890297	39.907738
63.8668	39.74707
63.837345	39.76248
62.671745	39.942142
62.99072	39.89548
71.1915	27.21916
71.984055	27.174896
76.11546	23.835451
75.793236	13.496919
75.652245	14.527644
75.49637	14.69197
57.909016	18.127274
59.666847	17.691483
58.851555	18.171286
58.97492	18.200733
59.097904	17.995579
58.157204	18.400124
70.85542	31.186157
78.27408	16.347595
75.79355	11.14544
80.740875	15.329003
82.73868	15.52211
82.875435	14.8458805
-4.387821	11.689199
-0.8389161	36.58232
-3.583068	20.799927
-0.012627477	7.8617954
3.0521233	-1.0143907
-2.7223756	9.757343
16.84994	46.047386
17.80598	66.14038
13.036625	43.131542
18.269722	64.280266
26.452114	55.881588
21.224411	46.557938
-60.163685	-15.899235
-60.687687	-15.555288
-63.685333	-0.13844627
-60.1114	-15.970443
-60.139	-15.868171
-59.166256	-15.544518
37.00415	-8.341234
19.26477	22.135698
20.584908	12.028454
17.014635	7.9985185
25.283388	-2.1215389
20.764645	11.87291
0.02788806	8.505912
0.37686947	7.9692726
1.7414182	-35.258568
32.045353	-7.0940514
1.2568183	-36.25056
-5.263765	-5.5040307
53.642677	32.30774
59.46565	34.304142
53.987637	32.923866
53.557545	32.602108
54.754963	33.361496
55.45447	32.93103
73.878334	24.01837
65.17555	20.626415
62.29731	19.433355
73.954956	23.725681
73.969315	23.930214
74.9476	22.946795
-9.848375	27.209572
2.193957	13.966404
1.5500437	25.02106
0.7302496	38.63284
1.5637368	25.026323
-11.567177	28.724485
10.776662	72.965
11.135083	77.340775
11.390028	69.399925
10.087262	78.40123
9.03707	77.69395
10.117664	77.91829
23.394005	37.28396
14.881015	39.10023
25.388222	35.0499
23.38871	37.326283
4.4320745	44.963104
24.241465	34.15298
34.042408	-14.958366
28.507921	-12.052597
14.191461	10.635735
34.049965	-15.150757
29.028656	-12.243246
28.615643	-12.096106
-11.958645	32.411484
-10.695901	22.32669
-9.480917	18.98555
1.4249943	26.949266
-3.7159975	12.237026
-0.965235	-26.459276
8.274489	23.896742
15.180624	22.71117
12.230792	21.709133
11.626282	25.745516
19.450478	19.65643
26.90348	3.933182
24.987057	-12.110621
22.614038	-18.312845
24.965914	-26.539331
24.98087	-12.113968
26.755884	-23.209122
21.87492	-13.586687
-42.363422	33.659454
-42.391796	33.441067
10.044334	79.90097
-5.23115	67.80901
-39.482967	32.76334
-39.55039	32.733097
-7.2128115	-23.73703
-4.202096	-35.830994
-13.45698	-28.34927
-5.8079925	-27.196491
-17.953875	-28.003883
-7.8161073	-41.324078
14.063919	43.177258
22.289743	51.78526
22.222067	51.744755
14.115139	43.184086
10.932016	44.142834
16.596642	42.401455
35.69752	11.023685
35.58495	10.677613
35.685722	11.00525
36.279167	21.361609
35.69509	10.974486
35.7265	11.074814
23.15752	8.776908
33.75799	17.23739
34.666218	9.390148
23.189085	8.700008
34.020622	16.762169
33.999557	16.727898
1.8656266	19.114002
6.474032	-1.0402023
1.8297701	19.035042
2.1072488	19.404032
-4.240616	28.646025
-30.156258	32.7166
-28.175077	-7.761029
-26.359571	-12.490287
-26.38086	-12.496628
-27.465292	-11.521259
-30.69324	-14.694081
-23.351458	-16.651495
-27.355268	7.3752337
-21.22846	26.007118
-21.93824	17.635843
-29.555834	1.7618141
-27.228333	5.564074
-29.484316	13.222038
6.737219	76.6041
7.628372	76.57095
6.142082	74.90694
6.3495812	77.30127
6.4996696	81.06542
0.61189175	79.86098
-15.573938	32.58508
-15.114975	33.46612
-15.654807	32.19379
-20.02729	18.667246
-19.58956	13.484807
-19.53856	13.767668
-9.38308	51.485916
-6.296817	51.575344
-3.9801683	58.739277
-24.878145	25.902756
-29.918941	21.550608
-24.636105	26.159647
-22.40258	40.982113
-21.855783	40.19968
-18.090921	32.45392
-23.274916	37.45366
-22.456747	40.606262
-22.010172	40.24303
-26.99842	26.63776
-27.698439	26.093925
-24.7789	26.800037
-35.946136	10.623093
-34.062572	4.843769
-35.34561	6.7833695
5.7812285	60.269737
5.465945	59.551456
5.455592	59.444496
6.3476434	60.662487
6.340348	60.646038
12.309168	43.609806
-30.209654	-20.723988
-28.449877	-7.0568705
-29.144487	-17.434946
-33.762463	-27.944704
-16.820175	-7.9210424
-9.59713	-26.081736
-25.346235	16.22308
-29.220884	25.048851
-27.34289	15.66301
-26.27761	16.05135
-29.876778	31.936167
-25.79034	16.207836
21.567156	-28.602919
15.716045	-7.396192
37.962036	-14.807137
21.60992	-28.301332
37.289207	-15.91427
21.598404	-28.393053
-14.981569	-24.011305
1.2773842	-31.646526
-15.469325	-28.808132
-18.44818	-21.082727
-13.391537	-27.341333
-15.071753	-28.881678
-15.653144	-38.320656
-14.422078	-37.741783
2.7751362	-39.42551
-4.2288914	-39.40402
-4.218326	-39.406384
3.0953276	-39.131504
4.493957	77.68051
1.6190696	79.650406
1.5927856	79.42046
33.4762	-12.740173
12.495257	9.186465
20.382025	-6.930656
-29.04319	-41.60515
-33.06152	-41.686157
-24.274418	-26.404581
-23.649462	-37.139465
-51.367874	-28.549454
-24.292694	-25.899664
1.0107254	-4.9941096
2.116104	-1.457555
12.576043	-33.77857
13.065093	-33.832043
12.967799	-33.656094
2.5538208	9.187178
3.405015	-36.476185
-2.859291	-43.521862
2.8097389	-51.793015
-2.0143387	-42.795193
30.085413	-29.761583
6.1047163	-49.598663
-17.85823	63.260094
-15.945858	57.178387
10.496474	48.09379
10.554377	48.152874
-17.840597	63.268837
-17.842789	63.268715
-5.716887	-32.235947
-8.536105	-10.631065
0.3399095	-35.604942
-5.7269497	-4.799202
-7.688526	-24.576406
-7.926355	-42.888256
-10.369234	36.13965
-8.9493685	12.555421
-9.947717	35.345257
-8.988154	12.453549
-4.01035	26.973375
-9.006739	12.425598
31.444283	25.31277
32.054695	12.662814
31.414434	25.381828
14.40658	17.532297
31.095167	26.301786
32.06817	12.683674
26.778212	30.494402
27.418163	32.448784
7.7396445	-2.5799167
8.106701	-2.4692094
27.95627	2.8845153
35.98721	-19.837782
10.89831	-12.224481
-17.345215	16.306755
12.410148	19.485315
10.948492	-12.285215
13.494381	25.236198
12.632978	19.231073
-26.913761	25.375238
-31.174006	23.811651
-27.49999	26.7961
-25.968662	24.163294
-32.6223	19.137547
-24.32335	14.676565
-1.1170683	-38.503483
-20.568552	-31.879927
-16.792545	-25.243383
-16.5652	-25.033998
-18.088852	-28.268858
-6.128692	-26.591143
-7.148596	7.6376996
-5.0920415	0.5675018
-7.120787	7.641414
-5.723762	-4.6492586
-7.9063206	7.9031615
12.1754875	-28.818514
-16.972437	49.483368
-17.37391	49.301678
-17.77275	49.092308
17.491447	44.397186
-17.691689	49.46928
17.491817	44.38995
-14.873661	-14.022321
-14.850437	-14.04666
-16.080143	-36.996445
-21.787582	-29.104904
-23.180584	-26.216385
-11.934249	-32.10162
-11.506977	32.835724
-6.4619436	11.156146
-8.259883	35.6432
-7.2818174	10.594458
-7.6145544	14.4814
-8.109122	5.683196
20.395084	22.30244
27.763912	19.638432
20.92549	22.474527
10.556753	-16.222713
39.247124	-7.3880925
10.514354	-18.164328
30.12041	-11.016616
30.145348	-11.003853
27.328173	-9.9273615
35.226025	-13.439623
20.311026	-9.075408
9.327467	9.3316
-18.332912	34.580948
-7.750182	50.059277
-17.669155	34.860615
-6.6698413	-21.348368
-33.33907	28.229244
-43.126804	20.073183
9.823895	57.403603
10.129589	57.291138
20.436426	61.979576
17.478386	59.233154
11.659121	45.76921
22.423334	54.411343
4.231392	36.25549
4.2298036	36.254086
16.48948	54.68923
4.104457	42.124737
13.003238	52.31137
9.189405	56.52676
0.45359263	53.389946
-0.29676285	48.092865
6.217129	56.98369
-1.1316324	47.872906
5.473744	30.316067
6.2706447	56.948757
-5.6645913	1.5474377
1.4757476	27.159403
-0.41952655	30.742638
3.1144032	6.6682167
-0.4861628	30.76104
-4.288207	0.4124576
-13.149354	28.058647
-30.729525	19.686523
-23.939661	32.62243
-9.796303	40.67845
-26.499237	24.997889
4.2030983	5.312815
-31.949177	44.09053
-20.798492	24.135353
-19.51294	26.530678
-22.406702	6.2736235
-21.585112	3.573328
-12.96479	4.8512044
2.575439	-3.6912723
5.519757	4.857792
-5.3196764	9.45299
5.58003	1.4367483
15.362904	-23.000715
16.759962	-8.665705
21.534407	40.858494
15.02524	37.517254
17.1522	37.32967
21.659433	41.150078
15.026182	37.500565
17.766874	38.545387
-18.769676	-20.847755
-22.095688	-10.093196
-22.09579	-10.018562
-22.087494	-10.19179
-18.77325	-20.662224
-21.21066	-27.418697
-13.996545	33.39682
-16.649748	20.065367
-14.196346	34.386406
-27.98589	-10.585433
-27.642231	1.5217984
-19.368254	13.907265
-5.7333274	31.061268
[truncated: 9,461 more rows]
